# Supplementary material for: Efficient solution of particle shape functions for the analysis of powder total scattering data
Source: J Appl Crystallogr. 2022 Mar 18;55(Pt 2):329–39. doi: 10.1107/S1600576722001261 (PMC8985607; doi:10.1107/S1600576722001261)
Supplement: Supplementary file 1 [file j-55-00329-sup1.zip]

Archive with 6 entries (5 files):
- WPDFM_SmallAngle_Input/
- WPDFM_SmallAngle_Input/ASF_Coefficients.txt
- WPDFM_SmallAngle_Input/microstructure.txt
- WPDFM_SmallAngle_Input/WPDFM_SmallAngle_Input.txt
- pthreadVC2_x64.dll
- WPDFM_SmallAngle.exe
