# Supplementary material for: Efficient solution of particle shape functions for the analysis of powder total scattering data
Source: J Appl Crystallogr. 2022 Mar 18;55(Pt 2):329–39. doi: 10.1107/S1600576722001261 (PMC8985607; doi:10.1107/S1600576722001261)
Supplement: Supplementary file 1 [file j-55-00329-sup1.zip › WPDFM_SmallAngle_Input/ASF_Coefficients.txt]

<<<<<<<<< Coefficients for Analytical Approximation of the Atomic Scattering Factors >>>>>>>>>

_ _____ _____ ___a1___ ___b1___ ___a2___ ___b2___ ___a3___ ___b3___ ___a4___ ___b4___ ___c____

@ *     NONE  0.000000 0.000000 0.000000 0.000000 0.000000 0.000000 0.000000 0.000000 1.000000
@ H+    NONE  0.000000 0.000000 0.000000 0.000000 0.000000 0.000000 0.000000 0.000000 0.000000

.................... International Tables for X-RAY Crystallography, 1974 ....................

@ H     SDS   0.493002 10.51090 0.322912 26.12570 0.140191 3.142360 0.040810 57.79970 0.003038
@ H     HF    0.489918 20.65930 0.262003 7.740390 0.196767 49.55190 0.049879 2.201590 0.001305
@ H-1   HF    0.897661 53.13680 0.565616 15.18700 0.415815 186.5760 0.116973 3.567090 0.002389
@ He    RHF   0.873400 9.103700 0.630900 3.356800 0.311200 22.92760 0.178000 0.982100 0.006400
@ Li    RHF   1.128200 3.954600 0.750800 1.052400 0.617500 85.39050 0.465300 168.2610 0.037700

@ Li+1  RHF   0.696800 4.623700 0.788800 1.955700 0.341400 0.631600 0.156300 10.09530 0.016700
@ Be    RHF   1.591900 43.64270 1.127800 1.862300 0.539100 103.4830 0.702900 0.542000 0.038500
@ Be+2  RHF   6.260300 0.002700 0.884900 0.831300 0.799300 2.275800 0.164700 5.114600 -6.10920
@ B     RHF   2.054500 23.21850 1.332600 1.021000 1.097900 60.34980 0.706800 0.140300 -0.19320
@ C     RHF   2.310000 20.84390 1.020000 10.20750 1.588600 0.568700 0.865000 51.65120 0.215600

@ Cval  HF    2.260690 22.69070 1.561650 0.656665 1.050750 9.756180 0.839259 55.59490 0.286977
@ N     RHF   12.21260 0.005700 3.132200 9.893300 2.012500 28.99750 1.166300 0.582600 -11.5290
@ O     RHF   3.048500 13.27710 2.286800 5.701100 1.546300 0.323900 0.867000 32.90890 0.250800
@ O-1   HF    4.191600 12.85730 1.639690 4.172360 1.526730 47.01790 -20.3070 -0.01404 21.94120
@ F     RHF   3.539200 10.28250 2.641200 4.294400 1.517000 0.261500 1.024300 26.14760 0.277600

@ F-1   HF    3.632200 5.277560 3.510570 14.73530 1.260640 0.442258 0.940706 47.34370 0.653396
@ Ne    RHF   3.955300 8.404200 3.112500 3.426200 1.454600 0.230600 1.125100 21.71840 0.351500
@ Na    RHF   4.762600 3.285000 3.173600 8.842200 1.267400 0.313600 1.112800 129.4240 0.676000
@ Na+1  RHF   3.256500 2.667100 3.936200 6.115300 1.399800 0.200100 1.003200 14.03900 0.404000
@ Mg    RHF   5.420400 2.827500 2.173500 79.26110 1.226900 0.380800 2.307300 7.193700 0.858400

@ Mg+2  RHF   3.498800 2.167600 3.837800 4.754200 1.328400 0.185000 0.849700 10.14110 0.485300
@ Al    RHF   6.420200 3.038700 1.900200 0.742600 1.593600 31.54720 1.964600 85.08860 1.115100
@ Al+3  HF    4.174480 1.938160 3.387600 4.145530 1.202960 0.228753 0.528137 8.285240 0.706786
@ Siv   RHF   6.291500 2.438600 3.035300 32.33370 1.989100 0.678500 1.541000 81.69370 1.140700
@ Sival HF    5.662690 2.665200 3.071640 38.66340 2.624460 0.916946 1.393200 93.54580 1.247070

@ Si+4  HF    4.439180 1.641670 3.203450 3.437570 1.194530 0.214900 0.416530 6.653650 0.746297
@ P     RHF   6.434500 1.906700 4.179100 27.15700 1.780000 0.526000 1.490800 68.16450 1.114900
@ S     RHF   6.905300 1.467900 5.203400 22.21510 1.437900 0.253600 1.586300 56.17200 0.866900
@ Cl    RHF   11.46040 0.010400 7.196400 1.166200 6.255600 18.51940 1.645500 47.77840 -9.55740
@ Cl-1  RHF   18.29150 0.006600 7.208400 1.171700 6.533700 19.54240 2.338600 60.44860 -16.3780

@ Ar    RHF   7.484500 0.907200 6.772300 14.84070 0.653900 43.89830 1.644200 33.39290 1.444500
@ K     RHF   8.218600 12.79490 7.439800 0.774800 1.051900 213.1870 0.865900 41.68410 1.422800
@ K+1   RHF   7.957800 12.63310 7.491700 0.767400 6.359000 -0.00200 1.191500 31.91280 -4.99780
@ Ca    RHF   8.626600 10.44210 7.387300 0.659900 1.589900 85.74840 1.021100 178.4370 1.375100
@ Ca+2  RHF   15.63480 -0.00740 7.951800 0.608900 8.437200 10.31160 0.853700 25.99050 -14.8750

@ Sc    RHF   9.189000 9.021300 7.367900 0.572900 1.640900 136.1080 1.468000 51.35310 1.332900
@ Sc+3  HF    13.40080 0.298540 8.027300 7.962900 1.659430 -0.28604 1.579360 16.06620 -6.66670
@ Ti    RHF   9.759500 7.850800 7.355800 0.500000 1.699100 35.63380 1.902100 116.1050 1.280700
@ Ti+2  HF    9.114230 7.524300 7.621740 0.457585 2.279300 19.53610 0.087899 61.65580 0.897155
@ Ti+3  HF    17.73440 0.220610 8.738160 7.047160 5.256910 -0.15762 1.921340 15.97680 -14.6520

@ Ti+4  HF    19.51140 0.178847 8.234730 6.670180 2.013410 -0.29263 1.520800 12.94640 -13.2800
@ V     RHF   10.29710 6.865700 7.351100 0.438500 2.070300 26.89380 2.057100 102.4780 1.219900
@ V+2   RHF   10.10600 6.881800 7.354100 0.440900 2.288400 20.30040 0.022300 115.1220 1.229800
@ V+3   HF    9.431410 6.395350 7.741900 0.383349 2.153430 15.19080 0.016865 63.96900 0.656565
@ V+5   HF    15.68870 0.679003 8.142080 5.401350 2.030810 9.972780 -9.57600 0.940464 1.714300

@ Cr    RHF   10.64046 6.103800 7.353700 0.392000 3.324000 20.26260 1.492200 98.73990 1.183200
@ Cr+2  HF    9.540340 5.660780 7.750900 0.344210 3.582740 13.30750 0.509107 32.42240 0.616898
@ Cr+3  HF    9.680900 5.594630 7.811360 0.334393 2.876030 12.82880 0.113575 32.97610 0.518275
@ Mn    RHF   11.28190 5.340900 7.357300 0.343200 3.019300 17.86740 2.244100 83.75430 1.089600
@ Mn+2  RHF   10.80610 5.279600 7.362000 0.343500 3.526800 14.34300 0.218400 41.32350 1.087400

@ Mn+3  HF    9.845210 4.917970 7.871940 0.294393 3.565310 10.81710 0.323613 24.12810 0.393974
@ Mn+4  HF    9.962530 4.848500 7.970570 0.283303 2.760670 10.48520 0.054447 27.57300 0.251877
@ Fe    RHF   11.76950 4.761100 7.357300 0.307200 3.522200 15.35350 2.304500 76.88050 1.036900
@ Fe+2  RHF   11.04240 4.653800 7.374000 0.305300 4.134600 12.05460 0.439900 31.28090 1.009700
@ Fe+3  RHF   11.17640 4.614700 7.386300 0.300500 3.394800 11.67290 0.072400 38.55660 0.970700

@ Co    RHF   12.28410 4.279100 7.340900 0.278400 4.003400 13.53590 2.348800 71.16920 1.011800
@ Co+2  RHF   11.22960 4.123100 7.388300 0.272600 4.739300 10.24430 0.710800 25.64660 0.932400
@ Co+3  HF    10.33800 3.909690 7.881730 0.238668 4.767950 8.355830 0.725591 18.34910 0.286667
@ Ni    RHF   12.83760 3.878500 7.292000 0.256500 4.443800 12.17630 2.380000 66.34221 1.034100
@ Ni+2  RHF   11.41660 3.676600 7.400500 0.244900 5.344200 8.873000 0.977300 22.16260 0.861400

@ Ni+3  HF    10.78060 3.547700 7.758680 0.223140 5.227460 7.644680 0.847114 16.96730 0.386044
@ Cu    RHF   13.33800 3.582800 7.167600 0.247000 5.615800 11.39660 1.673500 64.81260 1.191000
@ Cu+1  RHF   11.94750 3.366900 7.357300 0.227400 6.245500 8.662500 1.557800 25.84870 0.890000
@ Cu+2  HF    11.81680 3.374840 7.111810 0.244078 5.781350 7.987600 1.145230 19.89700 1.144310
@ Zn    RHF   14.07430 3.265500 7.031800 0.233300 5.165200 10.31630 2.410000 58.70970 1.304100

@ Zn+2  RHF   11.97190 2.994600 7.386200 0.203100 6.466800 7.082600 1.394000 18.09950 0.780700
@ Ga    RHF   15.23540 3.066900 6.700600 0.241200 4.359100 10.78050 2.962300 61.41350 1.718900
@ Ga+3  HF    12.69200 2.812620 6.698830 0.227890 6.066920 6.364410 1.006600 14.41220 1.535450
@ Ge    RHF   16.08160 2.850900 6.374700 0.251600 3.706800 11.44680 3.683000 54.76250 2.131300
@ Ge+4  HF    12.91720 2.537180 6.700030 0.205855 6.067910 5.479130 0.859041 11.60300 1.455720

@ As    RHF   16.67230 2.634500 6.070100 0.264700 3.431300 12.94790 4.277900 47.79720 2.531000
@ Se    RHF   17.00060 2.409800 5.819600 0.272600 3.973100 15.23720 4.354300 43.81630 2.840900
@ Br    RHF   17.17890 2.172300 5.235800 16.57960 5.637700 0.260900 3.985100 41.43280 2.955700
@ Br-1  RHF   17.17180 2.205900 6.333800 19.33450 5.575400 0.287100 3.727200 58.15350 3.177600
@ Kr    RHF   17.35550 1.938400 6.728600 16.56230 5.549300 0.226100 3.537500 39.39720 2.825000

@ Rb    RHF   17.17840 1.788800 9.643500 17.31510 5.139900 0.274800 1.529200 164.9340 3.487300
@ Rb+1  RHF   17.58160 1.713900 7.659800 14.79570 5.898100 0.160300 2.781700 31.20800 2.078200
@ Sr    RHF   17.56630 1.556400 9.818400 14.09880 5.422000 0.166400 2.669400 132.3760 2.506400
@ Sr+2  RHF   18.08740 1.490700 8.137300 12.69630 2.565400 24.56510 -34.1930 -0.01380 41.40250
@ Y     *RHF  17.77600 1.402900 10.29460 12.80060 5.726290 0.125599 3.265880 104.3540 1.912130

@ Y+3   *DS   17.92680 1.354170 9.153100 11.21450 1.767950 22.65990 -33.1080 -0.01319 40.26020
@ Zr    *RHF  17.87650 1.276180 10.94800 11.91600 5.417320 0.117622 3.657210 87.66270 2.069290
@ Zr+5  *DS   18.16680 1.214800 10.05620 10.14830 1.011180 21.60540 -2.64790 -0.10276 9.414540
@ Nb    *RHF  17.61420 1.188650 12.01440 11.76600 4.041830 0.204785 3.533460 69.79570 3.755910
@ Nb+3  *DS   19.88120 0.019175 18.06530 1.133050 11.01770 10.16210 1.947150 28.33890 -12.9120

@ Nb+5  *DS   17.91630 1.124460 13.34170 0.028781 10.79900 9.282060 0.337905 25.72280 -6.39340
@ Mo    RHF   3.702500 0.277200 17.23560 1.095800 12.88760 11.00400 3.742900 61.65840 4.387500
@ Mo+3  *DS   21.16640 0.014734 18.20170 1.030310 11.74230 9.536590 2.309510 26.63070 -14.4210
@ Mo+5  *DS   21.01490 0.014345 18.09920 1.022380 11.46320 8.788090 0.740625 23.34520 -14.3160
@ Mo+6  *DS   17.88710 1.036490 11.17500 8.480610 6.578910 0.058881 0.000000 0.000000 0.344941

@ Tc    *RHF  19.13010 0.861432 11.09480 8.144870 4.649010 21.57070 2.712630 86.84720 5.404280
@ Ru    *RHF  19.26740 0.808520 12.91820 8.434670 4.863370 24.79970 1.567560 94.29280 5.378740
@ Ru+3  *DS   18.56380 0.847329 13.28850 8.371640 9.326020 0.017662 3.009640 22.88700 -3.18920
@ Ru+4  *DS   18.50030 0.844582 13.17870 8.125340 4.713040 0.364950 2.185350 20.85040 1.423570
@ Rh    *RHF  19.29570 0.751536 14.35010 8.217580 4.734250 25.87490 1.289180 98.60620 5.328000

@ Rh+3  *DS   18.87850 0.764252 14.12590 7.844380 3.325150 21.24870 -6.19890 -0.01036 11.86780
@ Rh+4  *DS   18.85450 0.760825 13.98060 7.624360 2.534640 19.33170 -5.65260 -0.01020 11.28350
@ Pd    *RHF  19.33190 0.698655 15.50170 7.989290 5.295370 25.20520 0.605844 76.89860 5.265930
@ Pd+2  *DS   19.17010 0.696219 15.20960 7.555730 4.322340 22.50570 0.000000 0.000000 5.291600
@ Pd+4  *DS   19.24930 0.683839 14.79000 7.148330 2.892890 17.91440 -7.94920 0.005127 13.01740

@ Ag    RHF   19.28080 0.644600 16.68850 7.472600 4.804500 24.66050 1.046300 99.81560 5.179000
@ Af+1  *DS   19.18120 0.646179 15.97190 7.191230 5.274750 21.73260 0.357534 66.11470 5.215720
@ Ag+2  *DS   19.16430 0.645643 16.24560 7.185440 4.370900 21.40720 0.000000 0.000000 5.214040
@ Cd    RHF   19.22140 0.594600 17.64440 6.908900 4.461000 24.70080 1.602900 87.48250 5.069400
@ Cd+2  *DS   19.15140 0.597922 17.25350 6.806390 4.471280 20.25210 0.000000 0.000000 5.119370

@ In    RHF   19.16240 0.547600 18.55960 6.377600 4.294800 25.84990 2.039600 92.80290 4.939100
@ In+3  *DS   19.10450 0.551522 18.11080 6.324700 3.788970 17.35950 0.000000 0.000000 4.996350
@ Sn    RHF   19.18890 5.830300 19.10050 0.503100 4.458500 26.89090 2.466300 83.95710 4.782100
@ Sn+2  RHF   19.10940 0.503600 19.05480 5.837800 4.564800 23.37520 0.487000 62.20610 4.786100
@ Sn+4  RHF   18.93330 5.764000 19.71310 0.465500 3.418200 14.00490 0.019300 -0.75830 3.918200

@ Sb    RHF   19.64180 5.303400 19.04550 0.460700 5.037100 27.90740 2.682700 75.28250 4.590900
@ Sb+3  *DS   18.97550 0.467196 18.93300 5.221260 5.107890 19.59020 0.288753 55.51130 4.696260
@ Sb+5  *DS   19.86850 5.448530 19.03020 0.467973 2.412530 14.12590 0.000000 0.000000 4.692630
@ Te    *RHF  19.96440 4.817420 19.01380 0.420885 6.144870 28.52840 2.523900 70.84030 4.352000
@ I     RHF   20.14720 4.347000 18.99490 0.381400 7.513800 27.76600 2.273500 66.87760 4.071200

@ I-1   RHF   20.23320 4.357900 18.99700 0.381500 7.806900 29.52590 2.886800 84.93040 4.071400
@ Xe    RHF   20.29330 3.928200 19.02980 0.344000 8.976700 26.46590 1.990000 64.26580 3.711800
@ Cs    RHF   20.38920 3.569000 19.10620 0.310700 10.66200 24.38790 1.495300 213.9040 3.335200
@ Cs+1  RHF   20.35240 3.552000 19.12780 0.308600 10.28210 23.71280 0.961500 59.45650 3.279100
@ Ba    RHF   20.33610 3.216000 19.29700 0.275600 10.88800 20.20730 2.695900 167.2020 2.773100

@ Ba+2  *DS   20.18070 3.213670 19.11360 0.283310 10.90540 20.05580 0.776340 51.74600 3.029020
@ La    *RHF  20.57800 2.941870 19.59900 0.244475 11.37270 18.77260 3.287190 133.1240 2.146780
@ La+3  *DS   20.24890 2.920700 19.37630 0.250698 11.63230 17.82110 0.336048 54.94530 2.408600
@ Ce    *RHF  21.16710 2.812190 19.76950 0.226836 11.85130 17.60830 3.330490 127.1130 1.862640
@ Ce+3  *DS   20.80360 2.776910 19.55900 0.231540 11.93690 16.54080 0.612376 43.16920 2.090130

@ Ce+4  *DS   20.32350 2.659410 19.81860 0.218850 12.12330 15.79920 0.144583 62.23550 1.591800
@ Pr    *RHF  22.04400 2.773930 19.66970 0.222087 12.38560 16.76690 2.824280 143.6440 2.058300
@ Pr+3  *DS   21.37270 2.645200 19.74910 0.214299 12.13290 15.32300 0.975180 36.40650 1.771320
@ Pr+4  *DS   20.94130 2.544670 20.05390 0.202481 12.46680 14.81370 0.296689 45.46430 1.242850
@ Nd    *RHF  22.68450 2.662480 19.68470 0.210628 12.77400 15.88500 2.851370 137.9030 1.984860

@ Nd+3  *DS   21.96100 2.527220 19.93390 0.199237 12.12000 14.17830 1.510310 30.87170 1.475880
@ Pm    *RHF  23.34050 2.562700 19.60950 0.202088 13.12350 15.10090 2.875160 132.7210 2.028760
@ Pm+3  *DS   22.55270 2.417400 20.11080 0.185769 12.06710 13.12750 2.074920 27.44910 1.194990
@ Sm    *RHF  24.00420 2.472740 19.42580 0.196451 13.43960 14.39960 2.896040 128.0070 2.209063
@ Sm+3  *DS   23.15040 2.316410 20.25990 0.174081 11.92020 12.15710 2.714880 24.82420 0.954586

@ Eu    RHF   24.62740 2.387900 19.08860 0.194200 13.76030 13.75460 2.922700 123.1740 2.574500
@ Eu+2  *DS   24.00630 2.277830 19.95040 0.173530 11.80340 11.60960 3.872430 26.51560 1.363890
@ Eu+3  *DS   23.74970 2.222580 20.37450 0.163940 11.85090 11.31100 3.265030 22.99660 0.759344
@ Gd    *RHF  25.07090 2.253410 19.07980 0.181951 13.85180 12.93310 3.545450 101.3980 2.419600
@ Gd+3  *DS   24.34660 2.135530 20.42080 0.155525 11.87080 10.57820 3.714900 21.70290 0.645089

@ Tb    *RHF  25.89760 2.242560 18.21850 0.196143 14.31670 12.66480 2.953540 115.3620 3.582240
@ Tb+3  *DS   24.95590 2.056010 20.32710 0.149525 12.24710 10.04990 3.773300 21.27730 0.691967
@ Dy    *RHF  26.50700 2.180200 17.63830 0.202172 14.55960 12.18990 2.965770 111.8740 4.297280
@ Dy+3  *DS   25.53950 1.980400 20.28610 0.143384 11.98120 9.349720 4.500730 19.58100 0.689690
@ Ho    *RHF  26.90490 2.070510 17.29400 0.197940 14.55830 11.44070 3.638370 92.65660 4.567960

@ Ho+3  *DS   26.12960 1.910720 20.09940 0.139358 11.97880 8.800180 4.936760 18.59080 0.852795
@ Er    *RHF  27.65630 2.073560 16.42850 0.223545 14.97790 11.36040 2.982330 105.7030 5.920460
@ Er+3  *DS   26.72200 1.846590 19.77480 0.137290 12.15060 8.362250 5.173790 17.89740 1.176130
@ Tm    *RHF  28.18190 2.028590 15.88510 0.238849 15.15420 10.99750 2.987060 102.9610 6.756210
@ Tm+3  *DS   27.30830 1.787110 19.33200 0.136974 12.33390 7.967780 5.383480 17.29220 1.639290

@ Yb    *RHF  28.66410 1.988900 15.43450 0.257119 15.30870 10.66470 2.989630 100.4170 7.566720
@ Yb+2  *DS   28.12090 1.785030 17.68170 0.159970 13.33350 8.183040 5.146570 20.39000 3.709830
@ Yb+3  *DS   27.89170 1.732720 18.76140 0.138790 12.60720 7.644120 5.476470 16.81530 2.260010
@ Lu    *RHF  28.94760 1.901820 15.22080 9.985190 15.10000 0.261033 3.716010 84.32980 7.976280
@ Lu+3  *DS   28.46280 1.682160 18.12100 0.142292 12.84290 7.337270 5.594150 16.35350 2.975730

@ Hf    *RHF  29.14400 1.832620 15.17260 9.599900 14.75860 0.275116 4.300130 72.02900 8.581540
@ Hf+4  *DS   28.81310 1.591360 18.46010 0.128903 12.72850 6.762320 5.599270 14.03660 2.396990
@ Ta    *RHF  29.20240 1.773330 15.22930 9.370460 14.51350 0.295977 4.764920 63.36440 9.243540
@ Ta+5  *DS   29.15870 1.507110 18.84070 0.116741 12.82680 6.315240 5.386950 12.42440 1.785550
@ W     *RHF  29.08180 1.720290 15.43000 9.225900 14.43270 0.321703 5.119820 57.05600 9.887500

@ W+6   *DS   29.49360 1.427550 19.37630 0.104621 13.05440 5.936670 5.064120 11.19720 1.010740
@ Re    *RHF  28.76210 1.671910 15.71890 9.092270 14.55640 0.350500 5.441740 52.08610 10.47200
@ Os    *RHF  28.18940 1.629030 16.15500 8.979480 14.93050 0.382661 5.675890 48.16470 11.00050
@ Os+4  *DS   30.41900 1.371130 15.26370 6.847060 14.74580 0.165191 5.067950 18.00300 6.498040
@ Ir    *RHF  27.30490 1.592790 16.72960 8.865530 15.61150 0.417916 5.833770 45.00110 11.47220

@ Ir+3  *DS   30.41560 1.343230 15.86200 7.109090 13.61450 0.204633 5.820080 20.32540 8.279030
@ Ir+4  *DS   30.70580 1.309230 15.55120 6.719830 14.23260 0.167252 5.536720 17.49110 6.968240
@ Pt    *RHF  27.00590 1.512930 17.76390 8.811740 15.71310 0.424593 5.783700 38.61030 11.68830
@ Pt+2  *DS   29.84290 1.329270 16.72240 7.389790 13.21530 0.263297 6.352340 22.94260 9.853290
@ Pt+4  *DS   30.96120 1.241830 15.98290 6.608340 13.73480 0.168640 5.920340 16.93920 7.395340

@ Au    RHF   16.88190 0.461100 18.59130 8.621600 25.55820 1.482600 5.860000 36.39560 12.06580
@ Au+1  *DS   28.01090 1.353210 17.82040 7.739500 14.33590 0.356752 6.580770 26.40430 11.22990
@ Au+3  *DS   30.68860 1.219900 16.90290 6.828720 12.78010 0.212867 6.523540 18.65900 9.096800
@ Hg    RHF   20.68090 0.545000 19.04170 8.448400 21.65750 1.572900 5.967600 38.32460 12.60890
@ Hg+1  *DS   25.08530 1.395070 18.49730 7.651050 16.88830 0.443378 6.482160 28.22620 12.02050

@ Hg+2  *DS   29.56410 1.211520 18.06000 7.056390 12.83740 0.284738 6.899120 20.78420 10.62680
@ Tl    *RHF  27.54460 0.655150 19.15840 8.707510 15.53800 1.963470 5.525930 45.81490 13.17460
@ Tl+1  *DS   21.39850 1.471100 20.47230 0.517394 18.74780 7.434630 6.828470 28.84820 12.52580
@ Tl+3  *DS   30.86950 1.100800 18.38410 6.538520 11.93280 0.219074 7.005740 17.21140 9.802700
@ Pb    RHF   31.06170 0.690200 13.06370 2.357600 18.44200 8.618000 5.969600 47.25790 13.41180

@ Pb+2  *DS   21.78860 1.336600 19.56820 0.488383 19.14060 6.772700 7.011070 23.81320 12.47340
@ Pb4+  *DS   32.12440 1.005660 18.80030 6.109260 12.01750 0.147041 6.968860 14.71400 8.084280
@ Bi    RHF   33.36890 0.704000 12.95100 2.923800 16.58770 8.793700 6.469200 48.00930 13.57820
@ Bi+3  *DS   21.80530 1.235600 19.50260 6.241490 19.10530 0.469999 7.102950 20.31850 12.47110
@ Bi+5  *DS   33.53640 0.916540 25.09460 0.390420 19.24970 5.714140 6.915550 12.82850 -6.79940

@ Po    *RHF  34.67260 0.700999 15.47330 3.550780 13.11380 9.556420 7.025880 47.00450 13.67700
@ At    *RHF  35.31630 0.685870 19.02110 3.974580 9.498870 11.38240 7.425180 45.47150 13.71080
@ Rn    RHF   35.56310 0.663100 21.28160 4.069100 8.003700 14.04220 7.443300 44.24730 13.69050
@ Fr    *RHF  35.92990 0.646453 23.05470 4.176190 12.14390 23.10520 2.112530 150.6450 13.72470
@ Ra    *RHF  35.76300 0.616341 22.90640 3.871350 12.47390 19.98870 3.210970 142.3250 13.62110

@ Ra+2  *DS   35.21500 0.604909 21.67000 3.576700 7.913420 12.60100 7.650780 29.84360 13.54310
@ Ac    *RHF  35.65970 0.589092 23.10320 3.651550 12.59770 18.59900 4.086550 117.0200 13.52660
@ Ac+3  *DS   35.17360 0.679689 22.11120 3.414370 8.192160 12.91870 7.055450 25.94430 13.46370
@ Th    *RHF  35.56450 0.563359 23.42190 3.462040 12.74730 17.83090 4.807030 99.17220 13.43140
@ Th+4  *DS   35.10070 0.555054 22.44180 3.244980 9.785540 13.46610 5.294440 23.95330 13.37600

@ Pa    *RHF  35.88470 0.547751 23.29480 3.415190 14.18910 16.92350 4.172870 105.2510 13.42870
@ U     RHF   36.02280 0.529300 23.41280 3.325300 14.94910 16.09270 4.188000 100.6130 13.39660
@ U+3   *DS   35.57470 0.520480 22.52590 3.122930 12.21650 12.71480 5.370730 26.33940 13.30920
@ U+4   *DS   35.37150 0.516598 22.53260 3.050530 12.02910 12.57230 4.798400 23.45820 13.26710
@ U+6   *DS   34.85090 0.507079 22.75840 2.890300 14.00990 13.17670 1.214570 25.20170 13.16650

@ Np    *RHF  36.18740 0.511929 23.59640 3.253960 15.64020 15.36220 4.185500 97.49080 13.35730
@ Np+3  *DS   35.70740 0.502322 22.61300 3.038070 12.98980 12.14490 5.432270 25.49280 13.25440
@ Np+4  *DS   35.51030 0.498626 22.57870 2.966270 12.77660 11.94840 4.921590 22.75020 13.21160
@ Np+6  *DS   35.01360 0.489810 22.72860 2.810990 14.38840 12.33000 1.756690 22.65810 13.11300
@ Pu    *RHF  36.52540 0.499384 23.80830 3.263710 16.77070 14.94550 3.479470 105.9800 13.38120

@ Pu+3  *DS   35.84000 0.484938 22.71690 2.961180 13.58070 11.53310 5.660160 24.39920 13.19910
@ Pu+4  *DS   35.64930 0.481422 22.64600 2.890200 13.35950 11.31600 5.188310 21.83010 13.15550
@ Pu+6  *DS   35.17360 0.473204 22.71810 2.738480 14.76350 11.55300 2.286780 20.93030 13.05820
@ Am    *RHF  36.67060 0.483629 24.09920 3.206470 17.34150 14.31360 3.493310 102.2730 13.35920
@ Cm    *RHF  36.64880 0.465154 24.40960 3.089970 17.39900 13.43460 4.216650 88.48340 13.28870

@ Bk    *RHF  36.78810 0.451018 24.77360 3.046190 17.89190 12.89460 4.232840 86.00300 13.27540
@ Cf    *RHF  36.91850 0.437533 25.19950 3.007750 18.33170 12.40440 4.243910 83.78810 13.26740
