# Supplementary material for: Efficient solution of particle shape functions for the analysis of powder total scattering data
Source: J Appl Crystallogr. 2022 Mar 18;55(Pt 2):329–39. doi: 10.1107/S1600576722001261 (PMC8985607; doi:10.1107/S1600576722001261)
Supplement: Supplementary file 1 [file j-55-00329-sup1.zip › WPDFM_SmallAngle_Input/microstructure.txt]

@ MICROSTRUCTURE:		Single_Crystal		# Default flag
@ ENVELOP_SHAPE:		Cube			# Cube(default)/Sphere	(Note: the Sphere option may be faster but is not generaly valid

@ NUMBER_OF_DOMAINS:	1				# Number of different domain phases

@ DOMAINS:
1 1.0 Continous Constant 14.0 0.0 Cube I Delaunay

============================================ Domain Definition

	# Id				: Progressive domain index (starting from 1)
	# Wheight-Fraction		: Automatically proportioned if the total exceesd 1.0
	# 'Continous'			: Default flag
	# SizeDistribution		: Constant/Uniform/Normal
	# Mean				: nm
	# Standard_Deviation		: nm (this is ignored for constant)
	# Shape				: Sphere/Cube/Tetrahedron/Octahedron/HexagonalPrism/HollowCube/HollowSphere/FromFile
	# 'I'				: Default flag
	
	********************************* FromFile CVF (shape) parameters
	
	# CVF_Type			: Cubic/CubicPair/Table/Multilevel
	---------------------------------
	# ... Cubic/CubicPair
	# ... ... FileFullPath		: ASCI file of CVF parameters table
	# ... ... FileFullPath		: Reference shape volume
	# ... ... Tessellation_Type	: Delaunay/Delaunay_SaveTo(vtk)/MeshUpLoad(vtk) followed by vtk "FileFullPath" (the output is a standard .vtk file format)
	---------------------------------
	# ... Table
	# ... ... BasePath		:
	# ... ... BaseName		: File Path Prototype: "BasePath"/D_'h'_'k'_'l'/"BaseName"_M_'Level'_'h'_'k'_'l'.txt
	# ... ... Volume_FilePath	: Reference Shape Volume (full path)
	# ... ... Level			: Valid real value (it assumes a linear interpolation between the nerest neighbor integer values available as name of files)
	# ... ... Tessellation_Type	: Delaunay/Delaunay_SaveTo(vtk)/MeshUpLoad(vtk) followed by vtk "FileFullPath" (the output is a standard .vtk file format)
	---------------------------------
	# ... Multilevel		:
	# ... ... Parameters_type	: Cubic/CubicPair
	# ... ... FileFullPath		: ASCI file of CVF parameters table
	# ... ... Volume_FilePath	: Reference Shape Volume (full path)
	# ... ... Level			: Valid real value (it assumes a linear interpolation between the nerest neighbor integer values available as name of files)
	# ... ... Tessellation_Type	: Delaunay/Delaunay_SaveTo(vtk)/MeshUpLoad(vtk) followed by vtk "FileFullPath" (the output is a standard .vtk file format)

============================================ Examples

FromFile I Cubic		"D:/ConvexPolyhedron_100_0_L_FIT.hn" "D:/CVF_ConvexPolyhedron_100/ConvexPolyhedron_100_SV.txt" Delaunay
FromFile I CubicPair		"D:/ConvexPolyhedron_100_0_L_FIT.hhn" "D:/CVF_ConvexPolyhedron_100/ConvexPolyhedron_100_SV.txt" Delaunay
FromFile I Table		"D:/CVF_ConvexPolyhedron_100" "ConvexPolyhedron_100" "D:/CVF_ConvexPolyhedron_100/ConvexPolyhedron_100_SV.txt" 0.5 Delaunay
FromFile I Multilevel Cubic	"D:/CVF_TruncatedCube_HexagonalFace\TruncatedCube_HexagonalFace_L_FIT.pdf" "D:/CVF_TruncatedCube_HexagonalFace/TruncatedCube_HexagonalFace_SV.txt" 0.5 Delaunay
FromFile I Multilevel CubicPair	"D:/CVF_TruncatedCube_HexagonalFace\TruncatedCube_HexagonalFace_L_FIT.pdf" "D:/CVF_TruncatedCube_HexagonalFace/TruncatedCube_HexagonalFace_SV.txt" 0.5 Delaunay

============================================
