# Supplementary material for: Efficient solution of particle shape functions for the analysis of powder total scattering data
Source: J Appl Crystallogr. 2022 Mar 18;55(Pt 2):329–39. doi: 10.1107/S1600576722001261 (PMC8985607; doi:10.1107/S1600576722001261)
Supplement: Supplementary file 1 [file j-55-00329-sup1.zip › WPDFM_SmallAngle_Input/WPDFM_SmallAngle_Input.txt]

Whole Pair Distribution Function Modelling :: Small Angle

-----------------------------------------------------------------------------------------------------------------------------------------------------------------------------------------------------------------------------------------

|||||||||| SOFTWARE RUN SETUP ||||||||||

@ Random Generator Seed Numbers        :	[0 0]							// Any integer number

@ Number of threads per CPU to run     :	[4]							// Look-up in Task-Manager

||||||||||  GENERAL SETTINGS  ||||||||||

@ Output Files Base Working Folder     :	[D:]
@ Output Files Base Working File Name  :	[WPDFM_SmallAngle]

||||||||||   MICROSTRUCTURE   ||||||||||

@ Input Crystal Microstructure (F.Path):	[D:\microstructure.txt]

||||||||||    LINE PROFILE    ||||||||||

@ Characeristic Radiation Wavelength   :	[1.54059]						// (A)
@ Observation Bragg Profile            :	[Q] [0.0 0.0020 500]					// 2theta/Q. Space; Data as "start step n.steps"
@ Observation PDF   Profile            :	[0.0 0.10 5001]						// Data as "center(A) size(A) number" of PDF bins

-----------------------------------------------------------------------------------------------------------------------------------------------------------------------------------------------------------------------------------------
